# Supplementary material for: Synthetic Study toward Triterpenes from the Schisandraceae Family of Natural Products
Source: Molecules. 2023 May 31;28(11):4468. doi: 10.3390/molecules28114468 (PMC10254518; doi:10.3390/molecules28114468)
Supplement: Supplementary file 1 [file molecules-28-04468-s001.zip]

Archive with 1 entries (1 files):
- molecules-2401301-supplementary.pdf
